# Supplementary material for: Hyaluronic-Acid-Nanomedicine Hydrogel for Enhanced Treatment of Rheumatoid Arthritis by Mediating Macrophage–Synovial Fibroblast Cross-Talk
Source: Biomater Res. 2024 Jun 18;28:0046. doi: 10.34133/bmr.0046 (PMC11185174; doi:10.34133/bmr.0046)
Supplement: Supplementary 1 — Figs. S1 to S21 Tables S1 to S7 Movies S1 to S6 [file bmr.0046.f1.zip]

Archive with 8 entries (8 files):
- BMR-D-24-00099R1 SM.docx
- License To Publish (4).pdf
- VideoS1Micro-CT of normal.mp4
- VideoS2Micro-CT of PBS.mp4
- VideoS3Micro-CT of CEL.mp4
- VideoS4Micro-CT of HA-PCT.mp4
- VideoS5Micro-CT of PECT.mp4
- VideoS6Micro-CT of HP@CEL.mp4
